# Supplementary material for: MACC1-Dependent Antitumor Effect of Curcumin in Colorectal Cancer
Source: Nutrients. 2022 Nov 12;14(22):4792. doi: 10.3390/nu14224792 (PMC9692505; doi:10.3390/nu14224792)
Supplement: Supplementary file 1 [file nutrients-14-04792-s001.zip]

Archive with 1 entries (1 files):
- nutrients-1993597-supplementary.pdf
